# Supplementary material for: The Effects of Daily Temperature on Crime Events in Urban Hanoi, Vietnam Using Seven Years of Data (2013–2019)
Source: Int J Environ Res Public Health. 2022 Oct 26;19(21):13906. doi: 10.3390/ijerph192113906 (PMC9657037; doi:10.3390/ijerph192113906)
Supplement: Supplementary file 1 [file ijerph-19-13906-s001.zip]

Archive with 1 entries (1 files):
- ijerph-1914676-supplementary.pdf
